# Supplementary material for: Molecular Characterization and Phylogenetic Analysis of Subgroup III Bovine Respiratory Syncytial Virus from a Dairy Outbreak in Thailand
Source: Vet Sci. 2026 Feb 26;13(3):220. doi: 10.3390/vetsci13030220 (PMC13030428; doi:10.3390/vetsci13030220)
Supplement: Supplementary file 1 [file vetsci-13-00220-s001.zip]

Archive with 1 entries (1 files):
- vetsci-4147680-supplementary.pdf
